# Supplementary material for: Role of Non-Invasive Respiratory Supports in COVID-19 Acute Respiratory Failure Patients with Do Not Intubate Orders
Source: J Clin Med. 2021 Jun 24;10(13):2783. doi: 10.3390/jcm10132783 (PMC8267931; doi:10.3390/jcm10132783)
Supplement: Supplementary file 1 [file jcm-10-02783-s001.zip]

Archive with 1 entries (1 files):
- jcm-1264736-supplementary.pdf
